# Supplementary material for: Dietary Carbohydrates, Genetic Susceptibility, and Gout Risk: A Prospective Cohort Study in the UK
Source: Nutrients. 2024 Aug 28;16(17):2883. doi: 10.3390/nu16172883 (PMC11397129; doi:10.3390/nu16172883)
Supplement: Supplementary file 1 [file nutrients-16-02883-s001.zip]

Archive with 1 entries (1 files):
- nutrients-3162317-supplementary.xlsx
