# Supplementary material for: Dietary Carbohydrates, Genetic Susceptibility, and Gout Risk: A Prospective Cohort Study in the UK
Source: Nutrients. 2024 Aug 28;16(17):2883. doi: 10.3390/nu16172883 (PMC11397129; doi:10.3390/nu16172883)
Supplement: Supplementary file 1 [file nutrients-16-02883-s001.zip › nutrients-3162317-supplementary.xlsx]

## Sheet: Supplementary Materials Content
Supplementary Materials
Dietary carbohydrates, genetic susceptibility, and gout risk: a prospective cohort study in the UK
Baojie Hua1, Ziwei Dong1, Yudan Yang1, Wei Liu, Shuhui Chen, Ying Chen, Xiaohui Sun, Ding Ye, Jiayu Li * and Yingying Mao *
Supplementary Figures
Figure S1	Flow diagram for participant inclusion
Figure S2	Proportion of blood or urine biomarkers mediating the association between dietary carbohydrates and gout
Supplementary Tables
Table S1	Description of types and sources of dietary carbohydrates
Table S2	Information of SNPs used for gout genetic risk score construction
Table S3	Detailed information for biomarkers used in the present study
Table S4	Correlation matrix of different dietary carbohydrates
Table S5	Sensitivity analyses excluding participants who were diagnosed with gout within the first two year of follow-up
Table S6	Sensitivity analyses excluding participants diagnosed with gout before the last 24-hour dietary assessment
Table S7	Sensitivity analyses restricting participants with at least two 24-hour dietary assessments
Table S8	Sensitivity analyses restricting participants with fairly typical diet during 24-hour dietary assessments
Table S9	Sensitivity analyses excluding participants with extreme energy intake
Table S10	Sensitivity analyses additionally adjusted for prevalent diabetes, prevalent cardiovascular disease, and prevalent hypertension
Table S11	Sensitivity analyses additionally adjusted for medication use
Table S12	Sensitivity analyses of the associations between dietary carbohydrates and the risk of gout after multiple imputations for missing covariates
Table S13	Stratified analyses of the associations between dietary carbohydrates and the risk of gout by age
Table S14	Stratified analyses of the associations between dietary carbohydrates and the risk of gout by sex
Table S15	Stratified analyses of the associations between dietary carbohydrates and the risk of gout by body mass index
Table S16	Association between genetic risk score and the risk of gout
Table S17	Additive and multiplicative interaction effects between dietary carbohydrates and genetic risk on the risk of gout
Table S18	Associations between energy-adjusted dietary carbohydrates and blood or urine biomarkers
Table S19	Associations between blood or urine biomarkers and the risk of gout
Table S20	Mediation effects of blood or urine biomarkers in the associations between energy-adjusted carbohydrates intakes and gout

## Sheet: Figure S1
	Figure S1. Flow diagram for participant inclusion. a Due to variations in the amount of missing data across different biomarkers, the final sample size for the mediation analyses ranged from 141,978 to 182,311.

## Sheet: Figure S2
	Figure S2. Proportion of blood or urine biomarkers mediating the association between dietary carbohydrates and gout. Models were adjusted for age, sex, ethnicity, household income, education, BMI, smoking status, alcohol consumption, and physical activity. "NA" in the figure indicates that the mediation proportion is not statistically significant, while the numbers represent the size of the media…

## Sheet: Table S1
Table S1. Description of types and sources of dietary carbohydrates
Dietary carbohydrates	Description	Data-Field
Total carbohydrates	Carbohydrates from overall diet.	26013
Total sugars	Sugars from overall diet.	26011
Free sugars	All monosaccharides and disaccharides added to foods by the manufacturer, cook or consumer, plus sugars naturally present in honey, syrups and unsweetened fruit juices.	26012
Non-free sugars	All sugars excluded from the definition for free sugars, mostly naturally occurring in fruit, vegetables, and dairy products. Calculated as total sugars minus free sugars.
Total starch	Starch from overall diet.	26031
Refined grain starch	Starch content of refined grain was calculated from the intakes of foods including biscuits, white bread, other bread (e.g. naan, garlic bread), other cereal (sugar) (e.g. Kellogg’s Cornflakes cereal), savoury cracker, other desserts & cakes & pastries, grain dishes (added fat), white pasta & rice, pizza, samosa, pakora, and savoury snacks.	26068, 26073, 26072, 26079, 26083, 26085, 26097, 26113, 26116, 26128, 26134
Whole grain starch	Starch content of wholegrain was calculated from the intakes of foods including Mixed bread, brown&seeded, wholemeal bread, biscuit cereal (e.g. Weetabix, Shredded Wheat, Shreddies), bran cereal (e.g. bran flakes, All Bran), oat cereal (non-sugar), oat cereal (sugar), muesli, wholemeal pasta, brown rice & other wholegrains.	26071, 26074, 26075, 26076, 26077, 26078, 26105, 26114
Fiber	Non-starch polysaccharide, comprising cellulose and non-cellulose polysaccharides (e.g. pectins, glucans, arabinogalactans, arabinoxylans, gums and mucilages), was estimated from all foods and beverages using the Englyst method.	26017

## Sheet: Table S2
Table S2. Information of SNPs used for gout genetic risk score construction
SNP	Chr.	Position (bp)	Effect allele	Other allele	EAF	Beta	SE	P
rs1967017	1	145723645	T	C	0.4721	0.1171	0.0131	4.680 × 10-19
rs7366775	1	155168930	A	G	0.4203	-0.0817	0.0133	8.770 × 10-10
rs1260326	2	27730940	T	C	0.39	0.1887	0.0134	6.400 × 10-45
rs4140872	2	170026596	T	C	0.7586	-0.0868	0.0152	1.200 × 10-8
rs2581790	3	53101780	T	C	0.6774	-0.1014	0.0137	1.490 × 10-13
rs13103452	4	9694662	T	C	0.3329	-0.0905	0.0142	1.700 × 10-10
rs4447862	4	9931645	C	G	0.7154	0.4056	0.0147	1.210 × 10-166
rs6833035	4	10272269	T	C	0.6874	-0.1366	0.0137	2.210 × 10-23
rs2169611	4	88817431	A	G	0.9332	-0.1475	0.0254	6.510 × 10-9
rs1481012	4	89039082	A	G	0.8897	-0.7156	0.0199	1.750 × 10-283
rs28395359	4	89090448	A	G	0.7008	0.1819	0.0146	9.070 × 10-36
rs6847579	4	89171843	A	C	0.0925	-0.1503	0.0234	1.220 × 10-10
rs1545207	4	89239492	A	G	0.2749	0.1158	0.0143	6.700 × 10-16
rs632331	5	72445448	A	G	0.4209	0.0877	0.0132	3.340 × 10-11
rs600190	6	7082093	A	G	0.6981	-0.1004	0.0143	2.370 × 10-12
rs1165209	6	25801319	A	G	0.5528	0.1623	0.013	9.400 × 10-36
rs7746199	6	27261324	T	C	0.1816	0.1	0.0168	2.580 × 10-9
rs17145738	7	72982874	T	C	0.119	-0.1642	0.02	2.240 × 10-16
rs56012466	7	151406788	A	G	0.2734	0.0835	0.0144	6.310 × 10-9
rs10994860	10	52645424	T	C	0.1806	0.1027	0.0166	6.310 × 10-10
rs1171616	10	61468589	T	G	0.7711	0.1455	0.0155	7.780 × 10-21
rs28660692	11	26687055	A	C	0.5973	0.0752	0.0131	1.040 × 10-8
rs523237	11	64330324	A	C	0.3115	0.0777	0.0142	4.290 × 10-8
rs528211	11	64351721	T	C	0.3	0.1499	0.014	1.050 × 10-26
rs4014195	11	65506822	C	G	0.6507	-0.1169	0.0134	3.080 × 10-18
rs73119306	12	57826982	A	G	0.7561	0.155	0.0153	3.380 × 10-24
rs10774624	12	111833788	A	G	0.526	-0.0774	0.0135	9.140 × 10-9
rs28525382	15	76177237	T	C	0.5139	0.078	0.0129	1.390 × 10-9
rs4436756	15	90660359	A	G	0.2482	0.0842	0.015	1.920 × 10-8
rs72783112	16	69697615	A	C	0.8494	-0.1148	0.0178	1.240 × 10-10
rs3785837	17	59468942	A	G	0.7506	0.0905	0.0157	8.950 × 10-9
rs8105456	19	7245193	T	C	0.8081	-0.0925	0.0167	3.000 × 10-8
rs738408	22	44324730	T	C	0.2222	-0.11	0.016	6.480 × 10-12
Abbreviation: Chr, chromosome; EAF, expected average frequency; SE, standard error; SNP, single nucleotide polymorphism.

## Sheet: Table S3 
Table S3. Detailed information for biomarkers used in the present study
Biomarker	Sample Type	Supplier	Instrumentation	Analysis method	Unit	Field ID
Alanine aminotransferase (ALT)	Serum	Beckman Coulter	AU5800	IFCC	U/L	30620
Albumin (ALB)	Serum	Beckman Coulter	AU5800	BCG	g/L	30600
Alkaline phosphatase (ALP)	Serum	Beckman Coulter	AU5800	AMP (IFCC)	U/L	30610
Apolipoprotein A (APOA)	Serum	Beckman Coulter	AU5800	Immunoturbidimetric	g/L	30630
Apolipoprotein B (APOB)	Serum	Beckman Coulter	AU5800	Immunoturbidimetric	g/L	30640
Aspartate aminotransferase (AST)	Serum	Beckman Coulter	AU5800	IFCC	U/L	30650
C reactive protein (CRP)	Serum	Beckman Coulter	AU5800	Immunoturbidimetric - high sensitivity	mg/L	30710
Calcium (CA)	Serum	Beckman Coulter	AU5800	Arsenazo III	mmol/L	30680
Cholesterol (CHOL)	Serum	Beckman Coulter	AU5800	CHO-POD	mmol/L	30690
Creatinine (CRE)	Serum	Beckman Coulter	AU5800	Enzymatic	μmol/L	30700
Cystatin C (CYS)	Serum	Siemens	ADVIA 1800	Latex enhanced immunoturbidimetric	mg/L	30720
Direct bilirubin (BILD)	Serum	Beckman Coulter	AU5800	DPD	μmol/L	30660
Gamma glutamyltransferase (GGT)	Serum	Beckman Coulter	AU5800	IFCC	U/L	30730
Glucose (GLU)	Serum	Beckman Coulter	AU5800	Hexokinase	mmol/L	30740
Glycated haemoglobin HbA1c (HBA1C)	RBC	Bio-Rad	VARIANT II Turbo	HPLC	mmol/L	30750
HDL cholesterol (HDL)	Serum	Beckman Coulter	AU5800	Enzyme immunoinhibition	mmol/L	30760
Insulin-like growth factor 1 (IGF1)	Serum	DiaSorin Ltd.	LIASON XL	CLIA	nmol/L	30770
LDL direct (LDLD)	Serum	Beckman Coulter	AU5800	Enzyme immunoinhibition	mmol/L	30780
Lipoprotein A (LPA)	Serum	Randox	AU5800	Immunoturbidimetric	nmol/L	30790
Phosphate (PHOS)	Serum	Beckman Coulter	AU5800	Phophomolybdate complex	mmol/L	30810
Potassium (UK)	Urine	Beckman Coulter	AU5400	ISE	millimol/L	30520
Sex hormone binding globulin (SHBG)	Serum	Beckman Coulter	Unicel DxI 800	Two step sandwich immunoassay	nmol/L	30830
Sodium (UNA)	Urine	Beckman Coulter	AU5400	ISE	mmol/L	30530
Testosterone (TES)	Serum	Beckman Coulter	Unicel DxI 800	One step competitive	nmol/L	30850
Total Bilirubin (TBIL)	Serum	Beckman Coulter	AU5800	Photometric colour	μmol/L	30840
Total protein (TP)	Serum	Beckman Coulter	AU5800	Biuret	g/L	30860
Triglyceride (TRIG)	Serum	Beckman Coulter	AU5800	GPO-POD	mmol/L	30870
Serum urate (SUA)	Serum	Beckman Coulter	AU5800	Uricase PAP	μmol/L	30880
Urea (BUN)	Serum	Beckman Coulter	AU5800	GLDH, kinetic	mmol/L	30670
Vitamin D (VITD)	Serum	DiaSorin Ltd.	LIASON XL	CLIA	nmol/L	30890

## Sheet: Table S4 
Table S4. Correlation matrix of different dietary carbohydrates
	Correlation coefficients
	Total carbohydrate	Total sugars	Free sugar	Non-free sugar	Total starch	Refined grain starch	Wholegrain starch	Fiber
Total carbohydrates	1.00	0.81***	0.66***	0.52***	0.81***	0.54***	0.25***	0.67***
Total sugars	-	1.00	0.78***	0.68***	0.31***	0.17***	0.18***	0.54***
Free sugars	-	-	1.00	0.07***	0.28***	0.25***	-0.02***	0.15***
Non-free sugars	-	-	-	1.00	0.17***	-0.01***	0.31***	0.69***
Total starch	-	-	-	-	1.00	0.70***	0.23***	0.54***
Refined grain starch	-	-	-	-	-	1.00	-0.18***	0.11***
Wholegrain starch	-	-	-	-	-	-	1.00	0.44***
Fiber	-	-	-	-	-	-	-	1.00
* P < 0.05; ** P < 0.01; *** P < 0.001

## Sheet: Table S5
Table S5. Sensitivity analyses excluding participants who were diagnosed with gout within the first two year of follow-up
	Cases/total person-years	HR (95% CI)a	P trend
Energy-adjusted total carbohydrates (g/d)			2.063 × 10-15
Per IQR increase	2334/2179341	0.82(0.78-0.86)
Q1(< 230.50)	835/543629	1.00(Ref.)
Q2(≥230.50&< 256.73)	554/545384	0.78(0.70-0.87)
Q3(≥256.73&< 281.42)	462/546565	0.66(0.59-0.75)
Q4(≥ 281.42)	483/543763	0.66(0.58-0.74)
Energy-adjusted total sugars (g/d)			0.00720914
Per IQR increase	2334/2179341	0.93(0.89-0.98)
Q1(< 100.98)	747/544402	1.00(Ref.)
Q2(≥100.98&< 122.91)	546/546141	0.83(0.74-0.92)
Q3(≥122.91&< 146.72)	499/545687	0.82(0.73-0.92)
Q4(≥ 146.72)	542/543111	0.86(0.77-0.97)
Energy-adjusted free sugars (g/d)			0.0282128
Per IQR increase	2334/2179341	1.05(1.01-1.10)
Q1(< 42.45)	589/545518	1.00(Ref.)
Q2(≥42.45&< 57.73)	545/546334	1.05(0.93-1.18)
Q3(≥57.73&< 75.60)	520/545937	0.99(0.88-1.11)
Q4(≥ 75.60)	680/541553	1.16(1.03-1.29)
Energy-adjusted non-free sugars (g/d)			1.128 × 10-11
Per IQR increase	2334/2179341	0.83(0.78-0.87)
Q1(< 43.89)	817/542263	1.00(Ref.)
Q2(≥43.89&< 60.71)	579/545588	0.79(0.71-0.88)
Q3(≥60.71&< 80.04)	490/546086	0.71(0.63-0.80)
Q4(≥ 80.04)	448/545404	0.69(0.61-0.77)
Energy-adjusted total starch (g/d)			7.823 × 10-11
Per IQR increase	2334/2179341	0.84(0.80-0.88)
Q1(< 109.30)	748/542103	1.00(Ref.)
Q2(≥109.30&< 129.27)	563/545566	0.83(0.74-0.92)
Q3(≥129.27&< 149.45)	496/546714	0.72(0.65-0.81)
Q4(≥ 149.45)	527/544958	0.71(0.63-0.79)
Energy-adjusted refined grain starch (g/d)			0.00258519
Per IQR increase	2334/2179341	0.92(0.87-0.96)
Q1(< 96.24)	739/542990	1.00(Ref.)
Q2(≥96.24&< 53.17)	572/545073	0.92(0.82-1.02)
Q3(≥153.17&< 222.31)	534/545869	0.89(0.80-1.00)
Q4(≥ 222.31)	489/545408	0.84(0.75-0.94)
Energy-adjusted wholegrain starch (g/d)			1.370 × 10-8
Per IQR increase	2334/2179341	0.84(0.80-0.89)
Q1(< 46.00)	709/541431	1.00(Ref.)
Q2(≥46.00&< 96.05)	586/545579	0.94(0.84-1.05)
Q3(≥96.05&< 162.69)	530/546322	0.8(0.72-0.90)
Q4(≥ 162.69)	509/546009	0.74(0.66-0.83)
Energy-adjusted fiber (g/d)			2.742 × 10-8
Per IQR increase	2334/2179341	0.84(0.80-0.89)
Q1(< 14.23)	819/541503	1.00(Ref.)
Q2(≥14.23&< 17.43)	536/545492	0.76(0.68-0.85)
Q3(≥17.43&< 20.99)	507/546605	0.76(0.68-0.85)
Q4(≥ 20.99)	472/545740	0.72(0.65-0.81)
a Adjusted for age, sex, ethnicity, household income, education, BMI, smoking status, alcohol drinking status, and physical activity.
Abbreviations: BMI, body mass index, CI, confidence interval; HR, hazard ratio; IQR, interquartile range; Ref., Reference.

## Sheet: Table S6
Table S6. Sensitivity analyses excluding participants diagnosed with gout before the last 24-hour dietary assessment
	Cases/total person-years	HR (95% CI)a	P trend
Energy-adjusted total carbohydrates (g/d)			3.980 × 10-14
Per IQR increase	2286/2179146	0.83(0.79-0.86)
Q1(< 230.51 )	811/543694	1.00(Ref.)
Q2(≥ 230.51&< 256.74)	540/545356	0.78(0.70-0.87)
Q3(≥ 256.74&< 281.43)	455/546466	0.67(0.60-0.75)
Q4(≥ 281.43 )	480/543630	0.67(0.59-0.75)
Energy-adjusted total sugars (g/d)			0.00613077
Per IQR increase	2286/2179146	0.93(0.89-0.98)
Q1(< 100.97 )	738/544335	1.00(Ref.)
Q2(≥ 100.97&< 122.91)	531/546114	0.81(0.73-0.91)
Q3(≥ 122.91&< 146.72)	477/545736	0.79(0.70-0.89)
Q4(≥ 146.72)	540/542962	0.87(0.77-0.97)
Energy-adjusted free sugars (g/d)			0.0540434
Per IQR increase	2286/2179146	1.05(1.01-1.10)
Q1(< 42.44 )	584/545403	1.00(Ref.)
Q2(≥ 42.44&< 57.73)	528/546344	1.02(0.91-1.15)
Q3(≥ 57.73&< 75.60)	510/545865	0.98(0.87-1.10)
Q4(≥ 75.60)	664/541534	1.14(1.02-1.27)
Energy-adjusted non-free sugars (g/d)			2.508 × 10-11
Per IQR increase	2286/2179146	0.82(0.78-0.87)
Q1(< 43.89)	799/542263	1.00(Ref.)
Q2(≥ 43.89&< 60.71)	568/545538	0.79(0.71-0.88)
Q3(≥ 60.71&< 80.04)	476/546057	0.70(0.63-0.79)
Q4(≥ 80.04)	443/545287	0.69(0.61-0.78)
Energy-adjusted total starch (g/d)			1.726 × 10-9
Per IQR increase	2286/2179146	0.85(0.81-0.89)
Q1(< 109.30)	726/542141	1.00(Ref.)
Q2(≥ 109.30&< 129.27)	549/545538	0.83(0.74-0.93)
Q3(≥ 129.27&< 149.45)	484/546671	0.73(0.65-0.81)
Q4(≥ 149.45)	527/544796	0.73(0.65-0.81)
Energy-adjusted refined grain starch (g/d)			3.681 × 10-3
Per IQR increase	2286/2179146	0.92(0.88-0.97)
Q1(< 96.24)	726/542937	1.00(Ref.)
Q2(≥ 96.24&< 153.19)	554/545087	0.90(0.81-1.01)
Q3(≥ 153.19&< 222.32)	523/545819	0.89(0.79-0.99)
Q4(≥222.32 )	483/545303	0.84(0.75-0.95)
Energy-adjusted wholegrain starch (g/d)			6.294 × 10-8
Per IQR increase	2286/2179146	0.84(0.80-0.89)
Q1(< 46.00)	696/541388	1.00(Ref.)
Q2(≥ 46.00&< 96.06)	567/545596	0.92(0.83-1.03)
Q3(≥ 96.06&< 162.72)	515/546298	0.79(0.71-0.89)
Q4(≥ 162.72)	508/545864	0.75(0.67-0.84)
Energy-adjusted fiber (g/d)			1.920 × 10-8
Per IQR increase	2286/2179146	0.84(0.80-0.89)
Q1(< 14.24)	801/541506	1.00(Ref.)
Q2(≥ 14.24&< 17.43)	530/545390	0.77(0.69-0.86)
Q3(≥ 17.43&< 20.99)	493/546577	0.76(0.67-0.85)
Q4(≥ 20.99 )	462/545672	0.72(0.64-0.81)
a Adjusted for age, sex, ethnicity, household income, education, BMI, smoking status, alcohol drinking status, and physical activity.
Abbreviations: BMI, body mass index, CI, confidence interval; HR, hazard ratio; IQR, interquartile range; Ref., Reference.

## Sheet: Table S7
Table S7. Sensitivity analyses restricting participants with at least two 24-hour dietary assessments
	Cases/total person-years	HR (95% CI)a	P trend
Energy-adjusted total carbohydrates (g/d)			2.470 × 10-13
Per IQR increase	1486/1339013	0.78(0.73-0.82)
Q1(< 231.39)	559/333711	1.00(Ref.)
Q2(≥ 231.39&< 255.49)	345/334628	0.73(0.64-0.84)
Q3(≥ 255.49&< 278.00)	284/335595	0.62(0.54-0.72)
Q4(≥ 278.00)	298/335079	0.61(0.53-0.71)
Energy-adjusted total sugars (g/d)			6.199 × 10-4
Per IQR increase	1486/1339013	0.89(0.83-0.94)
Q1(< 102.46)	486/334603	1.00(Ref.)
Q2(≥ 102.46&< 122.59)	373/335045	0.88(0.77-1.01)
Q3(≥ 122.59&< 144.12)	306/335009	0.79(0.68-0.91)
Q4(≥144.12)	321/334356	0.80(0.69-0.92)
Energy-adjusted free sugars (g/d)			0.38706
Per IQR increase	1486/1339013	1.03(0.97-1.08)
Q1(< 43.46)	384/335434	1.00(Ref.)
Q2(≥ 43.46&< 57.51)	347/335057	1.01(0.87-1.17)
Q3(≥ 57.51&< 73.69)	336/335162	0.97(0.84-1.12)
Q4(≥ 73.69)	419/333360	1.08(0.94-1.24)
Energy-adjusted non-free sugars (g/d)			1.320 × 10-7
Per IQR increase	1486/1339013	0.81(0.75-0.87)
Q1(< 45.54)	537/333537	1.00(Ref.)
Q2(≥ 45.54&< 61.06)	352/335123	0.75(0.65-0.86)
Q3(≥ 61.06&< 79.09)	316/335100	0.72(0.63-0.83)
Q4(≥ 79.09)	281/335253	0.68(0.59-0.79)
Energy-adjusted total starch (g/d)			8.880 × 10-9
Per IQR increase	1486/1339013	0.81(0.76-0.86)
Q1(< 111.36)	489/333026	1.00(Ref.)
Q2(≥ 111.36&< 129.21)	351/335041	0.77(0.67-0.89)
Q3(≥ 129.21&< 146.96)	311/335312	0.68(0.59-0.79)
Q4(≥ 146.96)	335/335635	0.68(0.59-0.78)
Energy-adjusted refined grain starch (g/d)			2.392 × 10-4
Per IQR increase	1486/1339013	0.86(0.80-0.92)
Q1(< 104.72)	508/333606	1.00(Ref.)
Q2(≥ 104.72&< 156.28)	354/334605	0.82(0.72-0.94)
Q3(≥ 156.28&< 215.69)	306/335298	0.75(0.65-0.86)
Q4(≥ 215.69)	318/335504	0.80(0.69-0.92)
Energy-adjusted wholegrain starch (g/d)			1.154 × 10-4
Per IQR increase	1486/1339013	0.86(0.80-0.92)
Q1(< 54.98)	446/333468	1.00(Ref.)
Q2(≥ 54.98&< 101.67)	366/334935	0.92(0.80-1.06)
Q3(≥ 101.67&< 160.33)	354/334877	0.86(0.74-0.98)
Q4(≥ 160.33)	320/335733	0.76(0.65-0.88)
Energy-adjusted fiber (g/d)			3.158 × 10-4
Per IQR increase	1486/1339013	0.85(0.80-0.91)
Q1(< 14.62)	526/333079	1.00(Ref.)
Q2(≥14.62&< 17.55)	340/334948	0.78(0.68-0.90)
Q3(≥17.55&< 20.82)	314/335598	0.76(0.66-0.88)
Q4(≥ 20.82)	306/335389	0.78(0.68-0.90)
a Adjusted for age, sex, ethnicity, household income, education, BMI, smoking status, alcohol drinking status, and physical activity.
Abbreviations: BMI, body mass index, CI, confidence interval; HR, hazard ratio; IQR, interquartile range; Ref., Reference.

[truncated: 13 more sheets: Table S8, Table S9, Table S10, Table S11 , Table S12, Table S13, Table S14, Table S15, Table S16, Table S17, Table S18, Table S19, Table S20]
